# Supplementary material for: ABA Inducible Rice Protein Phosphatase 2C Confers ABA Insensitivity and Abiotic Stress Tolerance in Arabidopsis
Source: PLoS One. 2015 Apr 17;10(4):e0125168. doi: 10.1371/journal.pone.0125168 (PMC4401787; doi:10.1371/journal.pone.0125168)
Supplement: S1 Table — (XLSX) [file pone.0125168.s005.xlsx]

## Sheet: Sheet1
Table S1: List of primers used for qPCR expression analysis
Primer	Sequence
OsPP108F	5' CGC AGC TCC GAC AAC ATC T 3'
OsPP108R	5' GCA TCA GCT GGG TGA CAC TCT 3'
RD29AF	5' GTG CCG ACG GGA TTT GAC 3'
RD29AR	5' CTG ATG CCT CAC CGT ATC CA 3'
RD29BF	5' GAA AGT GGC GGG AAC TGT TG 3'
RD29BR	5' TCA CCG TTG ATC CTG TTT CTT TG 3'
RAB18F	5' TTC GGT CGT TGT ATT GTG CTT T 3'
RAB18R	5' CCA GAT GCT CAT TAC ACA CTC ATG 3'
KIN1F	5' GGC AGC GGG AGG TGT TAA C 3'
KIN1R	5' TGA CCC GAA TCG CTA CTT GTT3'
HAI2F	5' CTA GCG ACG GAC GGG CTA T 3'
HAI2R	5' ACA CAT GCG CAC CAT CGT A 3'
HAI3F	5' TCC CTT TAT CAA CCG ATC ACA A 3'
HAI3R	5' AGC TCC TTC GAT TCG ATC CA 3'
AHG1F	5' GAC AAT GAC GGA GAA CAA AAT CC 3'
AHG1R	5' CAA CCG CGT TAG CAA CGT T 3'
PP2CAF	5' AAG TGC AGA GAA CGG TTG CA 3'
PP2CAR	5' CCA CTC GTC GGA AGC CAT AA 3'
OsACTIN2F	5' CAG CCA CAC TGT CCC CAT CTA 3'
OsACTIN2R	5' AGC AAG GTC GAG ACG AAG GA 3'
AtACTIN2F	5' CTT GCA CCA AGC AGC ATG AA 3'
AtACTIN2R	5' CCA CCG ATC CAG ACA CTG TAC TT 3'
